# Supplementary material for: The Development of an Angiogenic Protein “Signature” in Ovarian Cancer Ascites as a Tool for Biologic and Prognostic Profiling
Source: PLoS One. 2016 Jun 3;11(6):e0156403. doi: 10.1371/journal.pone.0156403 (PMC4892506; doi:10.1371/journal.pone.0156403)
Supplement: S1 Table — (XLS) [file pone.0156403.s002.xls]

## Sheet: Table S1
S1 Table. Full array results for the 55 angiogenesis-related factors studied
ids	GROUP	Activin A	ADAMTS-1	Angiogenin	Angiopoietin - 1	Angiopoietin - 2	Angiostatin / Plasminogen	Amphiregulin	Artemin	Coagulation Factor III	CXCL16	DPPIV	EGF	EG - VEGF	Endoglin	Endostatin / Collagen XVIII	Endothelin - 1	FGF acidic	FGF basic	FGF - 4	FGF - 7	GDNF	GM - CSF	HB - EGF	HGF	IGFBP - 1	IGFBP - 2	IGFBP - 3	IL - 1β	IL - 8	LAP (TGF - β1)	Leptin	MCP - 1	MIP - 1α	MMP-8	MMP-9	NRG1 - β1	Pentraxin 3 (PTX3)	PD-ECGF	PDGF-AA	PDGF-AB/PDGF-BB	Persephin	Platelet Factor 4 (PF4)	PlGF	Prolactin	Serpin B5	serpin E1	Serpin F1	TIMP - 1
S1	Sensitive	18.7	0.92	773.44	35.52	14	583.46	165.91	187.55	240.46	537.09	523.68	1.79	172.62	605.1	607.67	4.61	260.55	7.49	0.03	6.15	174.38	64.98	108.5	263.77	757.37	550.18	700.88	167.81	42.6	226.73	683.55	7.3	6.37	406.51	597.08	5.84	654.99	346.98	85.86	0.03	129.97	561.58	314.27	479.01	0.03	634.92	220.89	612.62
S2	Sensitive	3.2	0.02	609.61	48.28	236.58	352.66	4.22	1.7	90.6	397.4	404.52	0.02	452.51	400.58	101.26	3.2	3.16	0.02	0.02	383.68	0.02	0.02	9.19	490.65	660.53	372.82	562.9	0.02	352.27	256.19	601.36	575.76	0.02	403.27	532.6	0.02	484.17	29.82	2.76	0.02	2.7	499.82	425.72	509.2	0.02	542.22	69.09	474.28
S3	Sensitive	1.28	0.03	656.36	6.17	52.54	339.34	3.01	0.03	8.24	435.96	416.49	0.03	2.42	525.05	539.42	1.36	0.03	0.03	0.03	10.77	115.12	0.03	6.79	511.32	702.29	410.35	708.96	0.03	720.96	290.66	352.58	665.83	608.45	407.31	577.05	0.03	682.99	13.95	15.97	0.03	0.03	538.66	289.29	555.51	2.96	581.26	16.06	583.02
S4	Sensitive	27.81	0.01	428.99	106.49	76.43	317.05	5.3	0.01	9.12	316.98	324.32	0.01	0.01	264.72	306.2	9.04	0.01	0.01	0.01	322.86	0.01	0.01	0.01	333.7	417.48	90.19	379.6	0.01	156.95	230.55	388.26	270.22	0.01	307.23	389.71	0.01	286.08	17.66	81.29	11.22	0.01	331.45	343.39	370.27	0.01	349.27	7.68	249.31
S5	Sensitive	3.43	0.02	650.76	51.11	271.08	433.71	18.49	0.02	114.38	389.57	352.43	0.02	18.64	376.72	434.51	236.78	14.35	0.02	0.02	451.6	0.02	0.02	60.91	451.45	569.26	192.64	606.51	0.02	548.95	293.92	603.51	649.9	388.29	361.56	458.67	0.02	418.7	39.64	103.46	0.02	0.02	450.23	492.89	481.26	0.02	462.13	62.86	450.59
S6	Sensitive	13.83	0.02	727.68	460.58	335.94	361.27	471.98	56.31	224.11	389.93	504.94	0.02	103.53	358.95	470.69	92.65	516.62	606.02	0.02	451.48	25.44	10.54	178.31	460.45	695.31	513.41	614.12	50.63	641.76	258.04	806.71	672.38	0.02	305.68	587.54	0.02	570.31	203.99	339.57	67.17	35.77	310.79	361.82	527.7	0.02	531.38	60.68	530
S7	Sensitive	1.27	0.03	667.84	18.24	57.04	324.13	17.53	0.03	4.08	463.59	450.67	0.03	0.03	473.47	556.99	11.45	44.49	5.54	0.03	227.49	0.03	0.03	10.95	531.86	626.27	444.68	693.02	0.03	502.57	116.19	490.18	50.32	0.03	448.9	507.63	0.03	525.08	11.9	36.81	0.03	0.03	438.55	61.83	477.07	0.03	551.7	4.62	578.49
S8	Sensitive	59.55	0.01	489.32	197.04	255.23	386.37	56.99	8.2	124.16	398.28	398.17	0.01	57.04	407.57	424.55	171.84	71.78	13.22	13.89	442.83	7.69	68.57	45.75	438.92	477.22	453.92	517.88	6.52	359.28	355.33	468.99	193.53	11.76	395.57	414.09	45.28	463.04	219.08	209.52	0.01	21.87	474.99	401.77	434.52	0.01	458.36	201.54	393.54
S9	Sensitive	20.06	635.38	99.65	418.76	440.98	0.02	0.02	0.02	158.01	475.58	437.13	0.02	0.02	555.55	591.03	236.28	74.65	122.64	0.02	38.49	0.02	468.88	65.71	503.6	603.88	550.62	0.02	635.23	143.48	233.69	108.57	0.02	0.02	498.98	566.74	0.02	659.06	192.99	166.13	0.02	0.02	517.82	317.02	471.43	0.02	584.94	121.04	588.23
S10	Sensitive	0.04	0.04	667.97	344.64	135.59	497.53	58.46	5.86	15	442.57	415.07	46.07	5.65	358.38	615.33	0.04	310.72	539.75	0.04	393.57	0.04	0.04	68.1	696.84	769.39	519.81	778.99	8.37	811.29	445.75	798.19	323.64	8.58	111.48	586.17	0.04	706.87	26.86	743.09	701.25	0.04	24.64	372.25	540.39	0.04	552.81	6.39	654.55
S11	Sensitive	58.46	0.01	446.9	270.21	141.71	349	255.98	5.55	244.55	423.51	380.19	0.01	132.32	401.41	434.49	328.73	69.85	4.97	16.93	398.91	24.43	84.77	195.26	484.55	527.44	439.22	507.79	294.28	459.39	420.3	484.65	510.4	454.83	439.19	481.7	33.25	490.23	213.16	158.62	9.05	178.16	507.01	446.37	414.77	17.81	437.45	365.09	432.73
S12	Sensitive	1.77	60.41	496.6	295.24	287.95	363.91	13.2	5.15	238.55	320.58	386.6	215.57	29.18	306.03	488.51	412.49	11.23	1.65	21.44	536.16	6.48	11.45	104.62	499.77	589.91	534.04	560.01	7.93	500.59	452.95	492.18	624.69	226.52	408.03	501.9	71.31	586.71	279.56	103.5	15.4	92.21	545.9	528.45	544.77	7.38	439.39	373.94	437.15
S13	Sensitive	78.89	3.31	459.16	401.81	332.17	423.43	482.49	378.35	342.72	412.93	403.12	139.27	458.49	491.88	436.16	312.46	518.85	482.93	37.53	418.17	356.46	11.05	498.16	526.01	584.98	532.81	565.11	460.04	582.63	549.75	491.59	518.94	5.96	231.49	526.73	71.53	500.99	475.03	545.36	591.19	426.28	489.74	582.91	443.89	182.72	410.42	399.31	449.05
S14	Sensitive	0.02	0.02	484.1	8.34	108.75	335.78	3.6	0.02	83.71	386.33	375.84	0.02	3.79	407.11	352.7	99.81	0.02	0.02	0.02	225.19	0.71	3.25	3.01	337.54	523.81	423.02	450.6	0.02	419.64	76.96	490.87	561.07	0.89	325.76	481.02	1.52	469.76	45.5	6.83	0.02	3.95	425.13	429.64	452.26	4.71	446.16	111.14	423.99
S16	Sensitive	5.1	0.01	1.35	3.74	3.89	6.84	6.31	7.55	10.24	8.05	362.19	0.01	12.58	57.72	108.94	7.98	4.06	3.75	0.01	3.75	4.88	4.82	14.71	2.6	539.09	484.23	220.41	1.56	2.07	3.41	2.18	2.69	5.02	189.65	406.42	9.92	401.98	162.44	1.56	0.01	7.9	343.53	292.77	8.64	6.93	269.69	202.57	475.61
S17	Sensitive	0.75	0.65	882.67	14.96	71.92	94.2	0.05	0.49	1.71	262.54	201.96	0.98	1.24	384.49	19.64	1.66	0.24	0.17	0.87	464.53	0.48	1.1	2.1	427.92	619.13	7.81	821.37	1.04	0.53	11.52	531.85	965.67	0.51	15.21	621.32	2.95	248.18	1.38	8.59	0.62	0.25	313.11	25.72	435.1	0.95	616.56	4.6	621.48
S18	Sensitive	0.25	0.21	486.28	0.7	1.71	14.89	0.88	0.03	2.48	48.22	7.95	0.33	0.56	13.72	15.22	0.6	10.77	0.03	1	378.69	0.1	0.25	0.39	376.78	403.83	25.22	360.65	0.52	172.94	25.6	806.77	751.76	0.11	12.22	24.47	0.88	20.29	0.93	0.4	0.43	0.54	212.91	437.95	231.18	0.02	165.07	0.97	178.43
S19	Sensitive	0.32	0.1	689.47	4.53	1.16	12.72	3.78	0.31	0.82	165.23	16.39	0.64	0.64	12.86	14.01	0.97	1.01	0.03	0.39	51.19	0.3	0.42	1.13	450.53	456.75	42.96	463.61	0.53	838.88	6.8	878.32	806.28	0.36	2.81	76.65	0.54	129.87	3.35	2.76	0.88	4.13	187.66	175.14	238.49	1.2	295.84	1.27	163.95
S20	Sensitive	0.02	0.02	202.35	0.51	0.14	1.99	0.02	0.02	0.13	5.01	0.27	0.02	0.02	0.13	1.82	0.02	0.58	0.32	0.02	5.42	0.02	0.16	0.31	62.07	34.97	3.18	80.52	0.3	76.22	0.79	593.94	469.71	4.12	0.07	2.89	0.07	2.2	0.03	0.02	1.19	0.62	3.4	36.59	20.7	0.02	89.87	0.17	7.1
S21	Sensitive	1.16	0.88	802.03	5.93	434.94	663.09	0.77	1.12	1.82	313.26	484.69	3.56	9.38	658.44	781.87	12.95	1.55	1.55	0.45	383.91	0.76	1.52	8.87	604.7	1082.46	652.01	906.18	2.17	0.46	235.35	739.97	10.6	0.49	7.35	633.17	11.18	998.1	364.5	13	0.75	0.47	535.24	68.98	604.4	0.63	554	180.39	878.75
S22	Sensitive	0.45	0.14	998.99	10.23	1.46	16	1.99	0.01	2.49	13.09	6.68	0.27	2.3	13.56	16.38	2.54	52.87	989.95	4.74	78.32	1.41	0.31	1.39	512.09	464.17	8.15	608.83	2.59	23.54	5.78	1088.21	1057.82	0.34	1.02	22.82	2.2	28.6	1.73	4.77	0.26	1.38	6.37	338.11	187.71	2.25	10.15	0.37	176.96
S23	Sensitive	2.85	0.44	1766.13	9.88	9.6	118.35	40.02	0.99	9.71	71.3	21.7	0.1	22.3	17.58	20.71	2.26	15.12	0.52	8.31	713.9	0.32	17.79	11.12	104.48	1228.22	40.05	1164.98	5.21	1416.62	10.68	2492.81	2102.82	1.67	3.01	40.34	0.1	717.44	23.02	31.86	7.7	0.48	6.12	1114.19	971.24	0.1	67.33	3.38	154.1
S24	Sensitive	1.36	0.33	1084.5	0.96	24.36	183.93	0.63	0.05	2.96	494.54	116.3	0.05	4.41	85.64	59.47	2.29	0.64	0.05	1.63	688.75	1.72	0.05	0.05	40.63	1024.03	584.36	945.37	0.45	0.05	4.15	1263.2	1.37	0.05	29.8	313.92	0.05	143.79	3.08	2.28	0.05	0.98	55.97	12.53	423.99	0.76	779.8	3.04	546.34
S25	Sensitive	0.39	0.9	1188.4	2.46	14.14	335.46	3.68	1.92	3.58	215.22	12.27	3.41	2.93	252.1	35.55	1.46	4.12	1.89	4.01	234.08	0.97	0.98	1.97	662.72	864.58	105.95	990.08	5.66	726.44	16.18	960.16	595.21	23.66	9.44	446.99	1.49	183.32	4.59	2.32	3.7	4.67	292.57	93.61	394.36	5.38	105.15	3.7	619.03
S26	Sensitive	1.67	0.07	1462.99	0.07	17.47	277.96	0.07	0.07	0.07	280.79	10.21	0.07	0.16	44.23	20.36	1.27	0.07	0.87	0.23	1046.44	0.07	3.91	0.07	395.37	1029.35	631.74	1219.07	2.56	395.44	16.32	1683.32	0.07	0.07	1.94	59.19	0.07	222.3	0.81	10.87	0.61	0.07	152.46	103.19	804.64	0.07	261.63	0.05	265.2
R27	Resistant	0.04	0.04	1058.25	21.86	278.43	677.56	763.51	685.01	705.51	694.27	411.03	0.04	726.37	596.78	524.68	172.16	750.65	0.04	0.04	315.67	626.65	0.04	720.72	760.61	1144.79	406.81	850.42	727.33	429.43	182.7	169.15	612.39	0.04	735.48	806.52	0.04	750.95	857.32	0.04	0.04	666.1	817.87	355.16	723.51	0.04	894.9	595.9	815.04
R28	Resistant	9.76	0.04	970.44	294.95	289.11	220.47	733.11	0.04	22.02	584.99	148.85	0.04	0.04	460.58	638.67	148.57	461.26	496.31	0.04	683.15	0.04	25.81	0.04	728.64	923.66	610.36	884.86	0.04	490.78	300.6	998.95	679.4	0.04	287.17	600.35	0.04	637.58	13.15	353.99	0.04	0.04	569.67	560.91	689.96	0.04	685	11.45	674.27
R29	Resistant	0.04	0.04	781.85	0.04	9.99	505.39	0.04	0.04	0.04	155.91	459.18	0.04	0.04	387.13	467.94	133.45	0.04	0.04	0.04	158.82	0.04	0.04	0.04	235.89	595.72	238.98	680.09	0.04	24.69	75.89	855.26	0.04	0.04	8.88	497.84	0.04	452.28	5.61	5.82	0.04	0.04	548.61	437.04	609.19	0.04	172.8	0.04	534.02
R30	Resistant	0.03	0.03	934.85	19.4	155.35	616.01	455.07	0.03	6.56	599.4	568.43	0.03	0.03	743.66	655.07	617.25	0.03	0.03	0.03	28.11	0.03	0.03	8.71	526.88	946.69	560.74	1061.63	0.03	510.14	21.28	176.6	4.07	0.03	661.93	806.12	0.03	769.07	54.3	186.32	0.03	6.12	735.02	23.84	700.69	0.03	954.38	30.06	847.24
R31	Resistant	0.01	0.01	434.86	55.88	147.04	319.93	0.01	0.01	0.01	374.13	374.79	0.01	0.01	269.57	323.65	225.53	0.01	0.01	0.01	364.56	0.01	0.01	0.01	321.46	415.1	259.45	402.85	0.01	318.29	285.24	502.94	61.06	0.01	370.45	383.28	0.01	354.24	47.7	0.01	0.01	0.01	387.46	409.49	344.9	0.01	407.26	32.16	264.25
R32	Resistant	0.03	0.03	864.67	9.58	11.92	509.55	0.03	0.03	0.03	138.39	443.29	0.03	0.03	17.92	406.2	0.03	0.03	0.03	0.03	0.03	0.03	0.03	0.03	228.87	617.59	21.28	748.86	0.03	850.55	214.71	703.21	553.86	0.03	173.5	475.69	0.03	495.91	0.03	745.54	0.03	0.03	460.41	307.39	455.62	0.03	185.67	0.03	475.17
R33	Resistant	0.04	0.04	874.26	0.04	0.04	394.27	0.04	0.04	0.04	37.73	265.83	0.04	0.04	530.67	568.25	0.04	0.04	0.04	0.04	13.44	0.04	0.04	0.04	399.17	847.67	512.88	805.79	0.04	13.18	14.2	948.84	0.04	0.04	23.49	522.85	0.04	483.69	0.04	0.04	0.04	0.04	476.14	18.43	430.22	0.04	606.88	0.04	681.01
R34	Resistant	0.04	0.04	874.75	11.94	0.04	161.71	0.04	0.04	0.04	56.92	21.97	0.04	0.04	69.62	268.08	0.04	0.04	0.04	0.04	0.04	0.04	0.04	0.04	321.04	759.77	12.24	874.42	0.04	980.25	181.51	610.88	733.25	0.04	66.53	414.26	0.04	147.51	0.04	844.6	0.04	0.04	242.52	432.97	281.03	0.04	12.7	0.04	329.31
R35	Resistant	174.47	0.01	504.77	101.33	305.51	360.14	200.7	3.17	235.37	394.98	404.17	0.01	437.68	461.76	47.47	8.64	45.38	0.01	0.01	416.75	1.39	6.97	73.98	498.42	530.92	462.47	513.75	0.01	460.33	386.31	518.91	502.04	0.01	419.49	470.34	0.01	509.65	241.11	303.48	0.01	4.14	515.93	497.08	490.43	0.01	486.98	273.09	462.12
R36	Resistant	103.17	0.03	961.01	12.34	167.32	605.5	0.03	0.03	104.7	570.68	315.44	0.03	0.03	432	344.28	430.98	0.03	0.03	0.03	407.11	0.03	0.03	556.8	0.03	945.38	375.71	870.64	0.03	453.39	564.81	1064.98	830.15	0.03	590.99	698.81	0.03	617.46	6.22	213.36	0.03	0.03	744.68	903.57	628.37	0.03	341.84	15.77	590.51
R37	Resistant	30.56	11.34	470.82	105.06	270.17	369.71	65.87	0.72	223.87	367.1	409.62	10.79	53.81	426.63	436.47	299.73	0.54	0.67	25.92	456.03	25.81	123.53	153.65	416.48	536.81	413.94	490.17	6.8	287.54	347.84	513.86	542.95	28.04	332.91	489.51	91.68	476.7	233.94	183.46	0.73	32.37	430.47	375.06	489.12	23.74	411.9	292.11	437.2
R38	Resistant	2.3	0.01	509.95	207.67	170.29	395.31	332.46	2.78	274.31	446.13	417.19	1.39	22.39	384.61	474.96	306.21	2.88	0.4	4.28	45.4	5.11	6.73	19.72	416.31	577.18	521.52	545.86	2.16	254.22	425.07	578.5	426.14	4.75	394.3	480.27	9.26	438.93	242.76	31.13	0.5	38.19	436.03	580.11	488.34	9.56	513.31	364.59	450.99
R39	Resistant	0.32	0.4	883.36	14.54	87.96	342.76	0.16	0.03	0.55	523.57	178.76	0.89	5.2	491.75	244.01	0.39	10.91	0.6	4.91	682.4	0.03	0.8	1.63	480.41	860.23	383.04	855.58	0.74	831.62	17.42	1011.62	1018.14	0.03	269.1	491.23	1.9	651.9	2.78	12.26	0.06	3.32	118.24	632.99	560.61	0.04	545.27	3.54	643.15
R40	Resistant	0.68	0.92	916.9	14.01	13.22	13.46	0.04	0.04	1.86	353.93	4.97	0.85	2.29	181.48	14.32	0.43	0.51	0.3	3.4	369.4	1.29	1.28	1.68	267.48	604.07	100.15	738.32	0.77	539.13	8.22	1147.54	91.86	1.26	5.51	248.57	1.44	136.48	0.83	23.61	0.2	2.3	11.19	256.54	273.13	1.71	455.21	1.26	398.73
R41	Resistant	0.03	0.03	635.83	0.03	0.03	80.78	0.03	0.03	0.01	272.58	84.44	0.05	0.88	5.98	54.57	0.16	0.03	0.03	0.03	137.06	0.24	0.16	0.03	3.63	648.14	279.66	455.59	0.03	0.03	0.03	236.48	2.65	0	70.67	327.73	0.39	5.64	0.03	0.01	0.03	0.03	189.63	1.73	122.65	0.03	502.33	1.79	457.1
R42	Resistant	1.03	0.64	853.27	329.4	90.49	29.47	0.98	0.56	1.25	281.53	2.33	0.75	1.43	325.52	78	2.93	7.04	3.4	3.43	717.32	0.94	0.91	3.59	588.65	759.54	272.05	712.3	2.08	938.45	377.63	882.89	824.23	0.99	1.62	303.98	1.47	311.71	1.21	397.85	0.86	4.59	8.86	420.91	482.65	1.54	341.71	1.52	616.2
R43	Resistant	5.64	1.65	1107.49	1.61	11.22	400.56	8.86	1.41	10.2	441.17	426.9	2.05	2.93	534.29	29.29	0.87	0.82	1.33	3.51	610.97	0.67	33.75	3.65	751.64	927.2	149.42	944.55	1.58	308.79	73.92	239.82	678.45	0.93	1.52	185.65	2.45	416.61	3.73	124.49	0.75	1.59	160.3	183.02	507.82	0.48	32.88	5.8	246.83
R44	Resistant	0.07	0.01	910.27	0.83	10.34	651.42	1.6	0.28	17.49	292.31	291.79	0.3	2.28	417.13	77.41	497.24	4.36	0.36	1.87	921.58	0.04	0.11	1.84	273.07	697.72	302.04	692.81	1.75	6.11	66.99	1072.64	1084.72	0.54	301.38	425.02	1.48	547.35	14.29	0.77	0.67	1.75	472.58	356.73	713.38	0.27	137.41	8.58	427.12
R45	Resistant	0.39	0.23	459.63	0.9	0.49	68.63	0.33	0.15	1.04	248.98	95.25	0.58	0.81	25.77	99.71	1.23	0.44	0.3	0.79	383.42	0.43	0.41	0.78	341.14	480.54	123.74	492.03	0.62	4.62	4.07	401.25	610.64	0.08	27.72	178.04	0.73	216.69	0.96	1.12	0.54	0.2	117.22	70.39	261.3	0.31	30.82	4.53	316.48
R46	Resistant	1.02	0.36	880.47	2.66	34.6	73.17	323.1	0.37	4.88	161.09	271.33	0.93	2.58	227.24	16.44	7.02	0.46	0.64	2.25	485.14	0.04	0.81	1	363.52	685.44	223.6	31.17	0.72	5.8	421.11	810.83	3.75	0.04	1.25	11.54	1.18	179.9	3.12	21.72	0.98	0.71	194.19	416.65	344.58	0.04	346.13	2.12	115.33
R47	Resistant	4.73	0.05	780.91	0.76	142.77	486.24	0.39	0.38	1.03	315.53	293.28	0.55	3.31	444.66	469.54	0.7	0.22	0.51	1.25	369.62	0.02	5.48	0.87	273.67	716.63	279.76	680.43	0.49	93.87	123.82	788.36	10.97	0.03	23.53	372.49	2.96	443.31	5.41	26.79	0.19	0.98	337.75	127.94	399.57	0.24	350.26	9.32	431.71
R48	Resistant	0.22	0.12	604.38	4.99	251.64	242.76	13.4	0.6	1.27	329.84	288.86	0.34	2.04	443.43	331.24	1.94	1.22	0.66	0.71	482.14	0.15	0.63	1.47	443.01	707.46	470.91	769.37	1.61	755.49	241.22	778.83	11.93	0.29	34.5	411.75	2.21	563.72	6.93	13.9	1.5	6.56	518.11	313.45	438.63	0.39	491.32	7.08	416.5
R49	Resistant	1.67	0.3	505.29	0.02	1.31	107.67	60.7	0.37	2.64	332.91	59.23	0.35	0.57	36.46	11.17	0.31	0.21	0.33	1.06	2.63	0.25	0.61	0.4	158.9	500.95	103.22	332.45	0.13	4.4	4.42	418.44	398.8	0.22	48.59	141.77	0.55	59.48	0.74	0.18	0.11	0.35	125.03	334.71	83.88	0.02	293.3	2.95	357.46
R50	Resistant	0.25	0.02	594.28	0.55	31.49	344.25	0.27	0.72	2.82	183.39	431.28	0.46	0.97	300.6	247.66	18.27	0.06	0.48	0.32	13.07	0.09	0.33	1.02	337.59	498.13	105.57	474.63	1	1.58	174.77	300.51	675.37	0.3	99.98	366.6	0.6	342.55	2.78	1.49	1.08	0.16	341.83	89.62	432.05	0.25	263.77	7.64	395.46
R51	Resistant	0.46	0.31	603.12	5.86	212.59	212.4	0.85	0.29	1.13	275.62	217.36	0.57	0.84	94.03	223.27	1.75	0.59	0.38	1.2	435.06	0.18	0.59	0.79	477.64	558.97	345.86	477.61	0.35	60.45	22.07	651.54	17.66	0.01	174.67	223.95	0.75	208.58	2.37	0.71	0.03	1.02	216.32	209.45	332.8	0.07	407.58	2.38	336.66
R52	Resistant	0.03	1.03	578.4	2.71	8.75	288.81	0.37	0.42	1.67	386.08	154.48	0.1	0.86	76.11	153.45	6.3	0.13	0.53	0.65	146.33	0.21	0.25	1.31	443.32	460.1	308.95	443.87	0.2	28.79	2.09	577.95	181.18	0.14	12.49	172.92	0.9	79.16	0.75	0.85	0.02	0.45	130.15	31.85	241.39	0.27	433.13	2.24	382.53
S53	Sensitive	149.04	1.21	558.66	58.02	145.23	305.98	2.39	0.99	14.43	347.66	387.49	5.96	29.56	377.51	292.98	98.63	2.68	2.19	1.99	174.48	0.01	23.53	14.34	317.17	486.57	434.95	478.72	4.83	2.95	27.64	353.45	5.67	0.93	375.79	427.7	15.14	427.14	47.04	50.8	5.85	4.08	369.27	118.65	408.56	1.83	463.39	112.94	407.25
S54	Sensitive	101.98	0.37	536.41	7.41	77.6	352.26	5.77	5.54	2.11	331.84	175.64	4.92	5.31	319.57	341.61	1.81	4.98	6.81	2.49	141.45	1.64	8.85	5.34	196.68	459.64	111.37	520.81	1.07	76.38	83.46	243.19	3.29	1.55	163.57	293.05	6.34	414.49	13.3	128.06	4.3	3.42	514.99	207.3	418.28	1.91	21.95	35.38	368.62
S55	Sensitive	24.44	1.43	530.72	127	237.02	378.84	12.44	5.29	137.06	374.35	121.57	1.61	75.55	399.08	485.62	164.27	525.31	395.85	9.07	386.4	1.41	12.54	35.8	332.42	638.85	415.67	591.02	9.86	60.04	22.01	597.55	46.21	2.39	422.46	429.67	17.35	580.01	198.25	31.53	9.05	330.68	527.24	299.65	534.12	5.03	519.93	84.91	608.37
S56	Sensitive	41.72	0.49	523.77	1.42	1.78	328.37	2.78	6.06	6.55	379.42	338.26	5.91	154.57	299.03	371.65	0.02	21.11	0.02	10.31	11.11	0.02	5.87	12.34	279.49	632.43	322.51	626.84	4.66	0.02	8.2	583.67	5.41	0.02	224.53	471.67	9.44	403.63	43.9	25.28	1.8	1.12	554.4	81.85	490.05	0.02	394.87	60.84	533.82
S58	Sensitive	2.07	0.03	643.22	4.06	5.36	289.99	0.03	0.03	0.47	345.56	341.58	3.49	7.27	331.61	345.43	21.86	10.01	1.58	7.62	206.65	0.03	0.03	4.55	369.65	518.38	51.42	707.43	1.26	33.25	16.36	849.5	681.19	0.03	61.02	295.4	6.03	429.88	4.73	8.93	2.66	2.12	574.61	168.43	436.9	0.03	69.07	4.99	297.89
S59	Sensitive	234.25	0.01	643.18	472.25	354.18	231.86	371.58	2.16	47.06	390.93	367.7	54.54	24.73	497.48	419.24	6.91	276.94	50.42	1.32	379.06	0.01	14.59	30.2	546.83	616.13	469.17	570.67	9.36	536.41	210.96	365.15	313.28	0.01	347.4	397.36	14.4	607.47	168.69	429.2	24.2	30.21	422.7	278.31	471.3	0.01	430.94	171.36	354.51
S60	Sensitive	22.77	1.91	763.45	12.39	15.83	227.48	3.83	1.77	0.03	343.44	351.52	3.19	17.26	491.34	345.3	6.58	5.83	1.78	9.28	254.55	0.03	2.64	7.57	510.79	518.2	51.4	773.05	5.41	126.92	36.82	269.37	74.72	0.24	169.64	441.92	11.15	388.48	12.22	10	7.74	7.57	661.25	32.78	525.76	2.26	556.77	12.95	551.53
R61	Resistant	196.24	0.02	803.04	309.59	408.36	469.82	0.02	0.02	0.02	401.76	391.65	0.02	187.04	643.36	523.22	8.97	0.02	0.02	0.02	403.39	0.02	0.02	0.02	788.69	838.1	710.41	800.7	1.52	203.48	262.11	665.37	248.49	0.02	0.02	585.42	16.27	806.16	423.02	280.09	0.02	0.02	781.43	622.11	97.2	0.02	210.46	353.94	487.43
S62	Sensitive	3.17	0.02	536.8	136.79	239.53	300.15	0.02	0.02	9.56	389.64	292.38	0.02	1.34	318.96	407.53	0.02	0.02	0.02	0.02	178.24	0.02	1.09	7.58	363.14	504.31	467.84	465.79	0.02	155.39	201.44	401.08	0.18	0.02	510.52	507.99	4.16	406.36	117.25	5.38	0.02	0.02	507.45	342.08	443.14	0.02	477.04	94.69	379.86
R63	Resistant	50.79	0.01	402.43	2.68	81.58	278.05	63.82	0.01	15.85	358.46	322.6	0.01	0.01	341.1	392.42	37.42	0.01	0.01	0.01	331.43	0.01	0.45	3.45	372.16	303.97	174.65	450.87	0.01	261.78	202.61	376.89	160.67	0.01	313.59	356.93	1.76	146.36	49.81	2.87	0.01	0.47	515.03	346.04	428.23	0.01	420.52	91.5	397.83
R64	Resistant	160.39	0.01	529.28	20.16	179.22	195.61	23.95	0.01	39.03	381.85	326.28	0.14	19.2	308.44	545.83	1.93	0.3	0.21	0.78	428.65	0.01	1.43	0.66	396.73	593.9	538.5	622.4	1.39	448.02	241.02	551.62	334.87	0.05	383.14	305.19	6.16	536.04	209.34	309.74	0.95	0.24	547.15	536.11	508.66	0.4	391.32	158.57	403.12
R65	Resistant	34.78	0.02	549.97	39.13	256.45	411.28	0.02	0.02	420.98	400.47	409.55	0.02	25.56	378.83	494.18	28.35	0.02	0.02	0.02	165.51	0.02	0.02	1.32	418.54	585.94	193.03	603.1	4.81	51.54	254.27	622.63	0.53	0.02	358.49	478.98	3.37	545.97	17.43	64.11	6.68	0.64	628.82	511.46	427.98	0.02	530.8	204.03	475.22
R66	Resistant	110.22	0.01	534.68	3.64	50.15	240.5	0.93	0.01	33.06	384.51	364.49	0.65	4.14	351.46	471.12	311.67	141.31	24.96	1.32	280.3	0.01	6.57	4.81	445.82	543.07	304.16	546.99	1.18	485.8	107.14	461.27	355.23	0.01	338.67	354.53	3.46	463.33	29.49	178.86	1.8	4.78	443.01	197.2	484.96	0.01	564.15	35.55	494.17
R67	Resistant	243.83	0.01	523.97	4.62	94.82	370.56	253.54	0.01	23.22	236.15	412.73	1.64	2.46	428.18	370.5	57.9	0.01	0.01	0.01	0.01	0.01	0.01	47.75	212.09	547.98	470.88	526.89	0.01	34.26	0.17	287.09	1.39	0.01	289.99	456.33	2.76	548.95	180.16	133.96	0.01	0.01	483.63	225.42	466.86	0.01	0.01	150.04	488
R68	Resistant	166.98	0.44	497.92	10.55	135.74	335.29	162.46	0.02	8.5	386.92	304.11	0.04	2.23	343.63	407.25	10.49	0.19	0.02	1.03	373.03	0.02	82.85	6.31	366.11	496.06	214.06	524.48	0.94	201.74	168.87	433.02	161.35	0.02	323	455.85	6.67	456.91	28.15	127.27	0.64	0.6	522.2	405.42	466.04	0.02	457.45	99.59	467.91
R69	Resistant	127.65	0.01	499.82	43.76	90.08	316.79	0.66	0.62	35.28	390.26	319.83	0.17	11.6	438.07	461.26	3.64	0.01	0.2	2.37	438.64	0.01	0.09	0.9	351.27	569.4	509.74	530.66	0.92	91.3	274.43	523.78	109.01	0.01	320.56	401.28	1.81	528.53	95.07	110.36	1.01	1.09	536.28	326.85	482.85	0.01	387.68	68.24	333.32
S70	Sensitive	0.01	0.01	431.14	212.25	307.78	313.69	33.84	0.47	174.63	402.3	341.78	0.01	143.18	274.37	353.93	31.73	213.16	162.57	0.01	333.43	0.01	14.58	21.71	277.46	526.07	460.71	414.35	0.01	381.46	286.88	524.49	10.95	0.01	365.7	344.84	0.88	481.38	234.81	6.04	0.01	59.35	506.75	361.02	433.18	0.01	479.8	234.45	416.86
S72	Sensitive	106.11	0.02	531.32	110.6	275.06	403.66	0.02	0.02	0.3	487.13	270.23	0.02	51.69	462.42	444.96	221.38	0.02	0.02	0.02	383.1	0.02	0.02	27.05	415.79	646.17	451.09	534.69	0.02	316.31	270.34	489.54	0.02	0.02	537.07	510.42	13.72	571.39	229.89	9.99	0.02	0.02	506.54	275.87	495.65	0.02	535.18	203.78	493.13
[truncated: 7 more columns]
